# Supplementary material for: Comparative transcriptomic analysis of candidate effectors to explore the infection and survival strategy of Bursaphelenchus xylophilus during different interaction stages with pine trees
Source: BMC Plant Biol. 2021 May 19;21:224. doi: 10.1186/s12870-021-02993-9 (PMC8132355; doi:10.1186/s12870-021-02993-9)
Supplement: Supplementary file 1 — Additional file 1: Table S1. Comparison of summary data from three transcriptomes of Bursaphelenchus xylophilus at the phytophagous and mycetophagous stages. A: Transcriptome of B. xylophilus at 2.5 h postinfection. B: Transcriptome of B. xylophilus at 6, 12 and 24 h postinfection. C: Transcriptome of B. xylophilus at 6 and 15 d postinfection. [file 12870_2021_2993_MOESM1_ESM.xlsx]

## Sheet: Table S1
Table S1 Comparison of summary data from three transcriptomes of Bursaphelenchus xylophilus at the phytophagous and mycetophagous stages
Sample name	Raw reads	Clean reads
A-0 h-1	13 736 064	12 730 368
A-0 h-2	15 537 470	14 582 149
A-2.5 h-8-1	9 733 258	8 751 583
A-2.5 h-8-2	10 751 478	9 831 084
A-2.5 h-9-1	10 780 701	10 153 430
A-2.5 h-9-2	11 623 332	10 949 710
B-0 h-1	46 553 114	44 733 996
B-0 h-2	53 420 676	51 353 590
B-0 h-3	56 183 866	54 000 306
B-6 h-1	57 363 942	55 216 034
B-6 h-2	43 468 948	41 778 700
B-6 h-3	49 963 084	47 890 006
B-12 h-1	45 656 430	43 939 976
B-12h-2	47 998 816	46 122 932
B-12 h-3	55 504 754	53 282 582
B-24 h-1	42 304 682	40 793 012
B-24 h-2	42 054 820	40 543 560
B-24 h-3	52 518 850	50 483 980
C-0 d-1	21 150 271	15 944 177
C-0 d-2	34 234 980	27 264 218
C-6 d-1	21 283 531	17 109 668
C-6 d-2	21 387 006	17 026 799
C-6 d-3	19 925 627	15 861 485
C-15 d-1	20 659 630	16 265 316
C-15 d-2	27 818 544	21 833 984
C-15 d-3	21 960 106	17 309 392
