# Supplementary material for: Comparative transcriptomic analysis of candidate effectors to explore the infection and survival strategy of Bursaphelenchus xylophilus during different interaction stages with pine trees
Source: BMC Plant Biol. 2021 May 19;21:224. doi: 10.1186/s12870-021-02993-9 (PMC8132355; doi:10.1186/s12870-021-02993-9)
Supplement: Supplementary file 2 — Additional file 2: Table S2. List of primers used in this study. [file 12870_2021_2993_MOESM2_ESM.xlsx]

## Sheet: Table S2
Table S2 List of primers used in this study
Gene name	Forward primer sequence	Reverse primer sequence	Purpose
Bx-C1	CTAGCATCGATTCCCGGGATGATTGTGAGGACCCTGCTG	CTCTAGAGGATCCCCGGGTTCAGCCTCCAAATAAATCCAG	Amplification of 5 common candidate effectors from cDNA of Bursaphelenchus xylophilus
Bx-C1NSP	CTAGCATCGATTCCCGGGATGTCGGACGATTGCGTGGA	CTCTAGAGGATCCCCGGGTTCAGCCTCCAAATAAATCCAG
Bx-C2	CTAGCATCGATTCCCGGGATGGGGAAGATACTCCTTTCC	CTCTAGAGGATCCCCGGGCAATCTTGAAGCCGCAAATTTGA
Bx-C2NSP	CTAGCATCGATTCCCGGGATGGTTTTCAACCGGTCCGAA	CTCTAGAGGATCCCCGGGCAATCTTGAAGCCGCAAATTTGA
Bx-C3	CTAGCATCGATTCCCGGGATGTTCAGAACTCTCCTCGTC	CTCTAGAGGATCCCCGGGGTATTTTACTTCAGAAGCCCAC
Bx-C3NSP	CTAGCATCGATTCCCGGGATGGGGCCAGTCGACCCAC	CTCTAGAGGATCCCCGGGGTATTTTACTTCAGAAGCCCAC
Bx-C4	CTAGCATCGATTCCCGGGATGTTTAGTACTCTCCTCATCAC	CTCTAGAGGATCCCCGGGGTACTTGACTTCAGAAGCCCA
Bx-C4NSP	CTAGCATCGATTCCCGGGATGGGGCCAGTTGATCCACG	CTCTAGAGGATCCCCGGGGTACTTGACTTCAGAAGCCCA
BxSCD5	CTAGCATCGATTCCCGGGATGAAAACCTTGGCTTTGGTGA	CTCTAGAGGATCCCCGGGAGCAATAATTTGTTCGCAAATAGC
Bx-SCD5NSP	CTAGCATCGATTCCCGGGATGTTCAAAATTTCACCGGGGC	CTCTAGAGGATCCCCGGGAGCAATAATTTGTTCGCAAATAGC
q-Bx-C1	AACGGAACCTTCGTTCTCCC	GCCACGACTTCGTTGTTCAC	qRT-PCR for 5 common candidate effectors expression levels at infection stage of Bursaphelenchus xylophilus
q-Bx-C2	TGAAGGGCTGCGGATTCATT	CTTATGACTCGCCTCCGACC
q-Bx-C3	CAACGCCCCCTCTTTGATCT	GGGTTGTTATTCCTCGGCCA
q-Bx-C4	AACCTACCTTTCCCAAGCCG	TGATCAGCAACGCACTCCTT
q-BxSCD5	TGAACCATCCGAACTTGGGG	TGTTCGCAAATAGCGCCTTG
Actin	GCAACACGGAGTTCGTTGTA	GTATCGTCACCAACTGGGAT
