# Supplementary material for: Comparative transcriptomic analysis of candidate effectors to explore the infection and survival strategy of Bursaphelenchus xylophilus during different interaction stages with pine trees
Source: BMC Plant Biol. 2021 May 19;21:224. doi: 10.1186/s12870-021-02993-9 (PMC8132355; doi:10.1186/s12870-021-02993-9)
Supplement: Supplementary file 3 — Additional file 3: Table S3. List of candidate effectors in three transcriptomes of pine wood nematodes Bursaphelenchus xylophilus. [file 12870_2021_2993_MOESM3_ESM.xlsx]

## Sheet: Table S3
Table S3 List of candidate effectors in three transcriptomes of pine wood nematodes Bursaphelenchus xylophilus
Gene_id	Note
BXY_1646000	The list of candidate effectors appeared in the pine wood nematode infected pine for 2.5 h transcriptome
BXY_1579500
BXY_1521400
BXY_1296500
BXY_1217800				S
BXY_1209200
BXY_1178700
BXY_1178500
BXY_1166100
BXY_1086500
BXY_1086100
BXY_1079500
BXY_1076400
BXY_1076300
BXY_1074200
BXY_1026400
BXY_1026300
BXY_1014800
BXY_0963200
BXY_0843800
BXY_0840000
BXY_0778700
BXY_0735000
BXY_0734900
BXY_0712100
BXY_0630900
BXY_0601700
BXY_0601600
BXY_0588800
BXY_0588700
BXY_0583800
BXY_0581800
BXY_0521800
BXY_0504500
BXY_0504400
BXY_0495300
BXY_0494700
BXY_0483900
BXY_0451800
BXY_0446500
BXY_0405800
BXY_0361100
BXY_0307100
BXY_0304700
BXY_0245000
BXY_0221400
BXY_0206000
BXY_0196900
BXY_0195700
BXY_0160600
BXY_0123200
BXY_0098500
BXY_0046600
BXY_0045400
BXY_0045300
BXY_0045200
BXY_0043100
BXY_0023900
BXY_1086300
BXY_1685000
BXY_0712000
BXY_0601800
BXY_0171400	The list of candidate effectors appeared in the pine wood nematode infected pine for 6h, 12h and 24h transcriptome
BXY_0181900
BXY_0208500
BXY_0298000
BXY_0402300
BXY_0407400
BXY_0431800
BXY_0463800
BXY_0586900
BXY_0824600
BXY_0827600
BXY_0867200
BXY_1014700
BXY_1014800
BXY_1054300
BXY_1336500
BXY_1462600
BXY_1469500
BXY_1558400
BXY_1559600
BXY_1559800
BXY_1560000
BXY_1573800
BXY_1576600
BXY_0061500
BXY_0062800
BXY_0202400
BXY_0398600
BXY_0495300
BXY_0556800
BXY_0590900
BXY_0667000
BXY_0692600
BXY_0729300
BXY_0813000
BXY_0827500
BXY_0827700
BXY_0827800
BXY_0832500
BXY_0833400
BXY_0833700
BXY_0937800
BXY_1042500
BXY_1675400
BXY_1685000
BXY_0821500
BXY_0446600
BXY_0472400
BXY_0484500
BXY_0544400
BXY_0583800
BXY_0588800
BXY_0842200
BXY_0853300
BXY_0855200
BXY_1014400
BXY_1036400
BXY_1132100
BXY_1236200
BXY_1252100
BXY_1261000
BXY_1287600
BXY_1587700
BXY_0373400
BXY_0430300
BXY_0842000
BXY_1074200
BXY_1076300
BXY_1577000
BUX.s00139.64	The list of candidate effectors appeared in the pine wood nematode infected pine for 6d and 15d transcriptome
BUX.s01518.15
BUX.s00116.606
BUX.s00713.164
BUX.s00083.48
BUX.s01144.121
BUX.s01144.130
BUX.s01281.170
BUX.s01662.75
BUX.s01109.133
BUX.s01092.144
BUX.s01066.2
BUX.s01144.188
BUX.s00036.52
BUX.s00422.202
BUX.s00422.201
BUX.s01661.67
BUX.s00729.2
BUX.s01109.245
BUX.s00647.68
BUX.s00139.163
BUX.s01109.570
BUX.s01259.69
BUX.s00116.581
BUX.s01337.7
BUX.s01063.107
BUX.s00351.387
BUX.s00116.597
BUX.s00117.41
BUX.s00351.404
BUX.s00460.319
BUX.s00532.10
BUX.s01147.177
BUX.s01518.92
BUX.s01662.77
BUX.s00600.45
BUX.s00647.112
BUX.s00116.699
BUX.s00116.698
BUX.s00422.680
BUX.s00298.34
BUX.s01109.178
BUX.s00713.953
BUX.s01144.122
BUX.s01254.333
BUX.s01281.378
