# Supplementary material for: Comparative transcriptomic analysis of candidate effectors to explore the infection and survival strategy of Bursaphelenchus xylophilus during different interaction stages with pine trees
Source: BMC Plant Biol. 2021 May 19;21:224. doi: 10.1186/s12870-021-02993-9 (PMC8132355; doi:10.1186/s12870-021-02993-9)
Supplement: Supplementary file 4 — Additional file 4: Table S4. List of candidate effectors in the Bursaphelenchus xylophilus secretome during Pinus thunbergii infection. [file 12870_2021_2993_MOESM4_ESM.xlsx]

## Sheet: Table S4
Table S4 List of candidate effectors in the Bursaphelenchus xylophilus secretome during Pinus thunbergii infection
query Gene_id	subject Gene_id	% identity	Note
BXY_0307100.1	BUX.s00647.212	100	Candidate effectors appeared in the pine wood nematode infected pine for 2.5 h transcriptome
BXY_0521800.1	BUX.s01066.1	100
BXY_1166100.1	BUX.s01167.33	100
BXY_1209200.1	BUX.s01105.1	100
BXY_1217800.1	BUX.s01180.2	100
BXY_0712100.1	BUX.s01145.67	100
BXY_1014700.1	BUX.s01661.67	100
BXY_0245000.1	BUX.s01143.310	100
BXY_0405800.1	BUX.s00713.984	100
BXY_0446500.1	BUX.s00036.254	100
BXY_0483900.1	BUX.s01198.203	100
BXY_0495300.1	BUX.s01063.109	100
BXY_0601600.1	BUX.s00333.62	100
BXY_0601800.1	BUX.s00333.64	100
BXY_0712000.1	BUX.s01145.66	100
BXY_1026400.1	BUX.s00114.9	100
BXY_1086300.1	BUX.s00460.292	100
BXY_1178700.1	BUX.s01640.6	100
BXY_1178500.1	BUX.s01640.1	100
BXY_0494700.1	BUX.s01063.105	100
BXY_1086100.1	BUX.s00460.290	100
BXY_1579500.1	BUX.s01281.255	100
BXY_1646000.1	BUX.s00422.418	100
BXY_0160600.1	BUX.s00055.283	100
BXY_0043100.1	BUX.s01653.450	100
BXY_0504400.1	BUX.s01063.204	100
BXY_0630900.1	BUX.s00961.62	100
BXY_0045200.1	BUX.s01653.471	100
BXY_0045300.1	BUX.s01653.472	100
BXY_0581800.1	BUX.s00139.41	100
BXY_0734900.1	BUX.s00116.12	100
BXY_1296500.1	BUX.s01533.1	100
BXY_1521400.1	BUX.s00351.119	100
BXY_0123200.1	BUX.s01144.244	100
BXY_1086500.1	BUX.s00460.293	100
BXY_0843800.1	BUX.s00083.51	100
BXY_1026300.1	BUX.s00114.8	100
BXY_0588700.1	BUX.s00139.121	100
BXY_0735000.1	BUX.s00116.13	100
BXY_0023900.1	BUX.s01653.260	100
BXY_0451800.1	BUX.s00466.50	100
BXY_0196900.1	BUX.s01147.50	100
BXY_0361100.1	BUX.s00713.539	100
BXY_0046600.1	BUX.s01653.485	100
BXY_1079500.1	BUX.s00460.218	100
BXY_0195700.1	BUX.s01147.32	100
BXY_0963200.1	BUX.s01268.74	100
BXY_0221400.1	BUX.s01143.61	100
BXY_0504500.1	BUX.s01063.205	100
BXY_1076400.1	BUX.s00460.186	100
BXY_0304700.1	BUX.s00647.181	100
BXY_0840000.1	BUX.s00083.8	100
BXY_0778700.1	BUX.s00116.467	100
BXY_0098500.1	BUX.s00364.231	100
BXY_0583800.1	BUX.s00139.62	100
BXY_1076300.1	BUX.s00460.185	98.611
BXY_0601700.1	BUX.s00333.63	97.884
BXY_1014800.1	BUX.s01661.67	86.903
BXY_0206000.1	BUX.s01144.185	82.216
BXY_0446600	BUX.s00036.256	100	Candidate effectors appeared in the pine wood nematode infected pine for 6 h,12h and 24h transcriptome
BXY_0463800	BUX.s00466.180	100
BXY_0472400	BUX.s00579.583	100
BXY_0495300	BUX.s01063.109	100
BXY_0824600	BUX.s00116.963	100
BXY_0827500	BUX.s00460.341	100
BXY_0827600	BUX.s01259.21	100
BXY_0827700	BUX.s00460.341	100
BXY_0827800	BUX.s00460.341	100
BXY_0833400	BUX.s01259.90	100
BXY_0842200	BUX.s00083.32	100
BXY_0937800	BUX.s00119.43	100
BXY_1014700	BUX.s01661.67	100
BXY_1014800	BUX.s01661.67	98.61
BXY_1132100	BUX.s00579.583	97.58
BXY_1236200	BUX.s01244.1	95.18
BXY_1261000	BUX.s00119.43	94.67
BXY_1287600	BUX.s00460.341	93.81
BXY_1336500	BUX.s00813.129	92.77
BXY_1462600	BUX.s00813.129	90.04
BXY_1469500	BUX.s00813.129	88.8
BXY_1576600	BUX.s01281.230	88.79
BXY_0842000	BUX.s00083.30	87.85
BXY_1076300	BUX.s00460.185	87.85
BXY_1577000	BUX.s01281.230	86.9
BXY_0556800	BUX.s00298.27	85.48
BXY_0583800	BUX.s00139.62	83.29
BXY_0692600	BUX.s00397.16	83.05
BXY_0430300	BUX.s00036.79	82.58
BUX.s00139.64	BUX.s00139.64	100	Candidate effectors appeared in the pine wood nematode infected pine for 6d and 15d transcriptome
BUX.s00713.164	BUX.s00713.164	100
BUX.s00083.48	BUX.s00083.48	100
BUX.s01662.75	BUX.s01662.75	100
BUX.s01109.133	BUX.s01109.133	100
BUX.s01092.144	BUX.s01092.144	100
BUX.s00036.52	BUX.s00036.52	100
BUX.s00422.202	BUX.s00422.202	100
BUX.s00422.201	BUX.s00422.201	100
BUX.s01661.67	BUX.s01661.67	100
BUX.s01109.245	BUX.s01109.245	100
BUX.s00647.68	BUX.s00647.68	100
BUX.s00116.581	BUX.s00116.581	100
BUX.s00351.387	BUX.s00351.387	100
BUX.s00117.41	BUX.s00117.41	100
BUX.s00117.41	BUX.s00117.41	100
BUX.s00351.404	BUX.s00351.404	100
BUX.s01147.177	BUX.s01147.177	100
BUX.s01662.77	BUX.s01662.77	100
BUX.s00647.112	BUX.s00647.112	100
BUX.s00713.953	BUX.s00713.953	100
BUX.s01254.333	BUX.s01254.333	100
BUX.s00116.606	BUX.s00116.606	100
BUX.s00116.597	BUX.s01648.1	97.05
